# Supplementary material for: Association of Low Serum Albumin Level with Higher Hepatocellular Carcinoma Recurrence in Patients with Hepatitis B Virus Pre-S2 Mutant after Curative Surgical Resection
Source: J Clin Med. 2021 Sep 16;10(18):4187. doi: 10.3390/jcm10184187 (PMC8464848; doi:10.3390/jcm10184187)
Supplement: Supplementary file 1 [file jcm-10-04187-s001.zip]

Archive with 1 entries (1 files):
- jcm-1372733-supplementary.pdf
